# Supplementary material for: Plasmodium vivax Antigen Discovery Based on Alpha-Helical Coiled Coil Protein Motif
Source: PLoS One. 2014 Jun 24;9(6):e100440. doi: 10.1371/journal.pone.0100440 (PMC4069070; doi:10.1371/journal.pone.0100440)
Supplement: Table S1 — Bioinformatics analysis of coiled coil fragments and Antibody response to PNG sera samples of all coiled coil P. vivax tested antigens. (XLSX) [file pone.0100440.s001.xlsx]

## Sheet: Bio all
Table S1. Bioinformatics analysis of coiled coil fragments and Antibody response to PNG sera samples of all coiled coil P. vivax tested antigens
							PNG sera
							(42 adults sera SUK)
Peptide		Protein	Identities	aa	MW	Sequence	%	Ratio	Mean	Position	TM domains	Celular location/function	Coiled coil domains	Other domains
no	Name	(aa nb)	(%)	Lenght	pept	(Plasmodb.org)		(%)	OD
PvPep2	MPv2	PVX_003585	83	27	3171	SITSLSTKIVNYETKIEDLEKELKMEK	10	7	0.166	95-121	NO	hypothetical protein	84-380 431-687 807-933 1016-1244 1303-1380	-
PvPep5	MPv5		67	25	2936	IADIKISLEKLKYEVKDKKDCLENV	36	24	0.238	203-227
PvPep12	MPv12	(ortholog PFB0145c)	42	43	5039	YKKELEEKAKIIEDLKDKICTLTNEVMDLKNVKNELAERDSSL	29	19	0.172	1023-1065
PvPep27	MR275	PVX_113335	63	27	3169	KKQNAEKELSVLKKNYDAMSEEIEEIT	60	43	0.308	654-680	NO	trophozoite exported protein 1	322-362 517-568 636-743 861-889	RING E3 ubiquitin ligase (890-928)
		(ortholg MAL6P1.37)
PvPep39	MPv39	PVX_091650	75	40	4700	EINILTNSLLRDMMKIKNNLQKFSNLLNALRNSIERVLNN	19	19	0.204	272-311	393-415 430-449	Mitocondria	244-264 353-384	-
		(ortholog PF11_0210)
PvPep40	MPv40	PVX_119385	29	31	3634	NETIQRMSNSLLKYEQDIETYQNEVSTLTGK	31	17	0.17	675-705	NO	hypothetical protein	354-511 594-744 919-961	-
		(ortholog PFC0235w)
PvPep41	MPv41	PVX_092815	53	40	4651	RLANQIDEIHTSNGEEIEHLRSEYASIKNDLHKIMSIMNV	5	7	0.225	223-262	NO	hypothetical protein	-	-
		(ortholog PF11_0455)
PvPep42	MPv42	PVX_087730	72	39	3348	NTPDYYKKITTKLQNNINNVEEYINNITNDINILKSSID	29	26	0.239	154-192	NO	hypothetical protein	102-128 164-259 373-402 439-474 672-718 746-773	SPR small proline rich proteins (807-983) (914-1040)
		(PF07_0014)
PvPep43	MPv43	PVX_089660	82	38	4583	SVDINALNEQVKKLREELNKVTNEYDDFKNKLELLYQK	55	43	0.318	779-816	NO	chromosome associated protein	176-289 379-432 666-700 726-917	SMC_hinge Structural Maintenance of Chromosomes (506-633)
		(ortholog PFD0685c)
PvPep45	MPv45	PVX_123385	57	37	4333	KEVKVEVNEVGEEVNEVKEEVNEAKEEVIEKKEEMTE	57	33	0.281	650-686	NO	hypothetical protein	557-781	-
		(ortholog PF11_0207)
PvPep48	MPv48	PVX_091760	91	36	4133	KGLEEANEKLQTVREKVQSLKAQLSTLISQYDHALY	7	5	0.12	3404-3440	NO	dynein heavy chain	1147-1223 3172-3207 3396-3439	Filamin (674-759) DHC_N2 (1161-1530) AAA (1856-199) (2178-2313) (2504-264) Dynein_heavy (4393-4547) (4568-4790) (4876-5329)
PvPep119	MPv119	(ortholog PF11_0240)	69	29	3556	DHVEELSKDIDNLEKDIDEIEKLWIFIKK	14	12	0.156	1154-1182
PvPep52	MPv52	PVX_123480	50	30	3617	VEQVKKEINQINEQININETKITHLRNKIE	43	19	0.217	176-205	NO	Secretory pathway / seryl-tRNA synthetase	89-131 166-207	signal peptide (1-20) tRNA-synt_2b (286-464)
		(ortholog PFL0770w)
PvPep53	MPv53	PVX_080640	70	33	3806	MSQDKVTRIVKEINTLKTSCEKLNAQLEELITQ	14	10	0.153	1-33	NO	prefoldin subunit 6	3-55	Prefoldin_2 (3-112)
		(ortholog PFE0595w)
PvPep55	MPv55	Pv122430	100	33	4074	TSFSKYVRQLEQYFDNFDQDFLSLRQKISDILQ	0	0	0.099	446-478	NO	vacuolar ATP synthase catalytic subunit A	-	ATP-synt_ab_N (14-76) (223-449) (467-710)
		(ortholog PF13_0065)
PvPep59	MPv59	PVX_118400	89	27	3233	LEKSVKSIDENIDKYNKELNIIKQKIE	26	17	0.193	19-45	NO	SNF7 family protein	12-52	Snf7 (7-210 )
		(ortholog PF14_0397)
Pv97.02	MPv97.02	PVX_123360	63	56	6544	ETANNVSEMQKIIHTFSLDIKDFKILFEALTRSIQMLKENIENVDREVALLKQHLS	12	12	0.154	490-454	NO	hypothetical protein	509-550	-
		(ortholog PFL0650c)
PvPep60	MPv60	PVX_095315	43	31	3886	KNLRELNKYLEELKNKMMNMEQKFSQVIKEK	5	0	0.119	175-205	NO	Secretory pathway	165-208	signal peptide (1-22)
		(ortholog PFC0810c)
PvPep63	MPv63	PVX_118160	83	30	3658	NNEMDETLSKLKKDINKLNEKIQKYDNYVK	55	26	0.179	207-236	NO	hypothetical protein	162-244	-
PvPep81	MPv81	(ortholog PF07_0086)	39	36	4442	NEMDETLSKLKKDINKLNEKIQKYDNYVKKKRKEID	26	10	0.206	208-243	NO
PvPep65	MPv65	PVX_003960	57	30	3631	NKLVRNKMANLKRRIDEINEELLEVANFFL	14	7	0.14	544-573	NO	hypothetical protein	457-494 541-571	-
		(ortholog PFB0460c)
PvPep72 =	GC1	PVX_095365	44	28	3216	KEIQILKNQVSSLKQSIQTQNAFIQSLK	7	2	0.107	1835-1862	NO	hypothetical protein	146-335 356-405 931-1052 1086-1118 165-1205 1254-1453 1476-1634 1665-1720 1835-1914	internal repeat 3 (2068-2133) 2 (2365-2386) 1 (2366-2387) 1 (2391-2412) 2 (2395-2416) 3 (2862-2933)
PvPep73		(ortholog PFC0760c)
PvPep77	MPv77	PVX_089365	73	25	2970	KVAKYNEEISLLKQQLTYLNEKMGK	2	0	0.102	36-60	NO	helicase	32-60	HSA (69-138) DEXDc (545-737) HELICc (1429-1512)
		(ortholog PF08_0048)
PvPep82.02	MPv82.02	PVX_122740	61	57	6721	ETINQIDQKMEEIENNINLALEELKNLDQKILELQASFTCYENEIKQVIKKIEGLEK	36	24	0.281	862-918	NO	structural maintenance of chromosome 2	242-517 696-944 980-1045	internal repeat 1 (97-200) SMC_hinge (524-655)
		(ortholog MAL13P1.96)
PvPep82.03	MPv82.03	PVX_091910	34	56	6574	IEQLNTKMKNINENSNDSEHVNLAEFELKIAELKEDVNNINNMMKTFEMKFSALEK	48	26	0.277	471-526	NO	kelch domain-containing protein	462-551	internal repeat 1 (171-237) (382-451)
		(ortholog MAL13P1.96)
PvPep83	MPv83	PVX_087730	36	38	4536	LQNNINNVEEYINNITNDINILKSSIDDERNERIIYNN	52	33	0.287	166-203	NO	hypothetical protein	102-128 164-259 373-402 439-474 672-718 746-773	Cornifin (807-983) (914-1040)
		(ortholog PFC0345w)
PvPep87 =	MPv87	PVX_100940	70	40	4696	KYKIEVNILNEEIAKLKSQVSTYRNDIKNISSTLDFYKST	19	10	0.137	5181-5220	NO	hypothetical protein	67-194 439-622 1041-1257 1350-1544 1611-1720 2213-2372 2393-2482 2886-3057 3175-3430 3494-3588 3880-4150 4728-4790 5067-5284	internal repeat 4 (230-282) 5 (1547-1589) 3 (1571-1610) 7 (2193-2211) 7 (2643-2661) 6 (2828-2873) 3 (3443-3481) 5 (3447-3489) 6 (3723-3765) 2 (4619-4659) 1 (4697-4714) 1 (4708-4725) 2 (4926-4966)
PvPep86		(ortholog PFL1930w)
PvPep88	MPv88	PVX_122845	90	40	4757	NVLEYAEVIIDRQRDKINELEKKLIELRSSSEELQKNALK	ND	ND	ND	5-44	NO	hypothetical protein	4-124 171-206	-
		(ortholog PF13_0120)
PvPep89	MPv89	PVX_083130	50	34	4103	YPMPRLKEIINLMTDDVDILKRRIQQLKSNYALL	17	2	0.106	1048-1081	NO	hypothetical protein	1052-1087	-
		(ortholog PF13_0239)
PvPep90	LR210	PVX_00072	50	36	4164	TRRMHSELSDGNKELKKLKKNIVQSDVLNAQLELNI	31	19	0.188	63-98	NO	hypothetical protein	64-98	-
	= MPv90	(ortholog PFD0520c)
PvPep91	MPv91	PVX_081655	41	37	4468	FVQEYINSNIGKIEDVEMHVEKMNREIMQLDRTISEK	ND	ND	ND	7-43	NO	Vps53-like	16-47	-
		(ortholg PF07_0111)
PvPep92	MPv92	PVX_114000	89	36	4165	PDFDAYNEKLDSISESIDQVKKKIDNLQKEIKVANK	24	17	0.182	12-47	NO	hypothetical protein	13-135 169-287 309-329	-
		(ortholog MAL6P1.254)
PvPep95	MPv95	PVX_11745	76	29	3512	EKGLKDLNDKIRNYDSIIENQKKELEHLK	40	29	0.243	145-173	NO	hypothetical protein	145-245	FIVE (10-79)
		(ortholog PF14_0574)
PvPep96.01	MPv96.01	PVX_124060	41	37	6595	VEAVPENAEAAPENADPVHENAEAAPENAEPVHENAE	64	43	0.442	773-809	NO	Secretory pathway / merozoite surface protein-9 precursor	773-809	PS (1-22)
+02	+02	(ortholog PF13_0107)		26		AAPENAEPVHENAEPVPENTVEEAAH	ND	ND	ND	810-835
PvPep96.03	MPv96.03	PVX_084385	43	39	4482	DVQRIDTINKNISTINDDVDHINSNINNINDNLHKINSH	71	60	0.544	2051-2089	NO	hypothetical protein	79-117 836-1479 1502-1545 2049-2088	-
		(ortholog PF13_0107)
PvPep100	MPv100	PVX_111560	NS	30	3574	EKLNLLENKVKELTDSVEKLRTKMNEVNEE	19	0	0.129	3857-3866	NO	dynein heavy chain	250-279 401-461 531-554 1353-1410 2893-2926 3635-3683 3836-3923 4294-4326	-
PvPep151	MPv151	(ortholog PF10_0224)		33	3785	EQIFEYIQVVDRDMAEIFSNISSVHSNLVSILS	21	0	0.086	857-889
PvPep101	MPv101	PVX_085155	90	30	3554	NKLTEMRRKLKIIDEKVQSVYKAIHAVLNN	38	10	0.11	314-343	422-444 454-476	CorA-like Mg2+ transporter protein	313-343 397-425	-
		(ortholog PF14_0255)
PvPep102	MPv102	PVX_115415	52	29	3883	NNINVLNKMYAEINQKVEAIMQHLHDSKS	19	0	0.123	144-172	NO	hypothetical protein	22-261	-
		(ortholog PF13_0360)
PvPep104	MPv104.1	PVX_098085	89	29	3598	SAMSKIKKQIEIYSEDIKEYKKYLQYLKK	2	2	0.168	792-820	NO	topoisomerase I	290-318 852-873	TOPEUc DNA topoisomerase (342-904)
		(ortholog PFE0520c)
PvPep106	MPv106	PVX_114430	59	29	3441	KTIDQLDFEINDLNSKLKNYEKSVSQNKK	40	36	0.245	673-701	NO	hypothetical protein	143-407 430-799 838-904	-
		(ortholog MAL6P1.163)
PvPep107	MPv107	PVX_111145	79	28	3513	ELQRLEETYQKIALDYKTIERRFNNLID	0	0	0.101	590-617	NO	hypothetical protein	2-34 398-420 483-618	-
		(ortholog PF10_0310)
PvPep110	MPv110	PVX_087720	89	29	3600	RTFEKLNEKLNDIRVDVNNYKTELEEFKN	19	14	0.174	76-104	NO	hypothetical protein	44-126	-
		(ortholog MAL7P1.165)
PvPep112	MPv112	PVX_092140	68	29	3502	KEMEKIDDQIDRIKNNIKKLNDDLNELTD	26	24	0.186	1143-1171	NO	structural maintenance of chromosome protein	394 540 680-788 1130-1256 1369-1439	SMC_hinge (803-965)
		(ortholog PF11_0317)
PvPep121	MPv121	PVX_094420	79	29	3506	LKFNSLKDILSKLLIEMKEHENQYNNLTE	24	21	0.235	151-179	NO	hypothetical protein	105-128 151-185	-
		(ortholog PF10_0048)
PvPep122	MPv122	PVX_099980	61	29	3081	YNTIFYTNQLQEAQKLIAVLEKRVKVLKE	19	14	0.174	298-326	1726-1748	major blood-stage surface antigen Pv200	301-382 477-512 534-558 1076-1159 1483-1588	-
		(ortholog PFI1475w )
PvPep123	MPv123	PVX_117855	90	29	3455	EKYSLIKEEIKYLNEDLDDLDNSVNVVKK	50	31	0.327	43-71	192-211	hypothetical protein	40-86 129-183	-
		(ortholog PF14_0500)
PvPep125	MPv125	PVX_099410	71	26	3092	ILRKIEHSLKGWEADYNELKGKYNSV	36	21	0.153	1990-2015	-	hypothetical protein	1836-1880 1924-2082	-
		(ortholog PFI0975c)
PvPep127	MPv127	PVX_084665	64	28	3269	PLMSHLNSNINDYKNELVSIVKNVSYLY	12	0	0.173	180-207	-	hypothetical protein	-	-
		(ortholog PF14_0356)
PvPep131	MPv131	PVX_003985	68	26	3048	DLRSYVDAVHSIKQKIKQIYTVIDDV	14	10	0.136	56-81	290 311	syntaxin	-	t_SNARE domain (213-280)
		(orholog PFB0480w)
PvPep145	MPv145	PVX_100770	63	32	3864	MKHVNSLAFLYNEFKNNVEDLEKTYENFLKAL	26	14	0.157	1 32	-	hypothetical protein	1983-06-01	-
		(ortholog PFL1760w)
PvPep153	MPv153	PVX_117640	65	31	3716	LKNVFVELNYIYNNLLTLRDDLNDVLVHLIK	24	26	0.221	1690-1720	-	hypothetical protein	-	-
		(ortholog PF14_0538 )
